# Supplementary material for: Population structure, relatedness and ploidy levels in an apple gene bank revealed through genotyping-by-sequencing
Source: PLoS One. 2018 Aug 15;13(8):e0201889. doi: 10.1371/journal.pone.0201889 (PMC6093671; doi:10.1371/journal.pone.0201889)
Supplement: S1 Table — (XLSX) [file pone.0201889.s001.xlsx]

## Sheet: Supp. File 1
Supplementary File 1. Accession list for 349 Malus domestica and 14 M. sieversii accessions. We identified 286 different genotypes, each indicated with a unique 'Clonal group' number, based on both SSR markers and genome-wide SNP data (GBS). Ploidy levels were determined by flow cytometry and from the degree of heterozygosity in the genome-wide SNP markers. The accession name refer to the accessi…
Acc. no.	Accession name	Clonal group	Ploidy	Origin
247	Alsisk Citronæble	1	2n	Pometum
251	Møllers Venus	1	2n	Pometum
243	Vejløæble	1	2n	Pometum
254	Æbeltoftæble	1	2n	Pometum
21	Bødkeræble	2	2n	Pometum
187	Tjele Æble	2	2n	Pometum
246	Broholm	3	2n	Pometum
17	Broholm Rosenæble	3	2n	Pometum
194	Vallekilde Sommeræble	3	2n	Pometum
24	Cherry Cox	4	2n	Pometum
488	Cox Orange	4	2n	Tuse Næs Gårdmosteri, Denmark
482	Cox Queen	4	2n	Pometum
417	Cox´s Orange Storfrugtet	4	2n	Pometum
491	Pippin Cox	4	2n	Prima Plant, Sabro, Denmark
489	Queen Cox	4	2n	Prima Plant, Sabro, Denmark
490	Rød Cox	4	2n	Prima Plant, Sabro, Denmark
34	Ejby Æble	5	2n	Pometum
466	Transparente Rouge	5	2n	Pometum
41	Filippa	6	2n	Pometum
125	Filippa Harritslev	6	2n	Pometum
293	Fillipa nr. 12 fra 1925	6	2n	Pometum
286	Fillipa nr. 146	6	2n	Pometum
291	Fillipa nr. 77	6	2n	Pometum
84	Hofman Bang	6	2n	Pometum
420	Danziger Kantæble	7	2n	Pometum
48	Fynsk udvalg II	7	2n	Pometum
270	Vinterkalvil	7	2n	Pometum
209	Grannegårdsæble	8	2n	Pometum
268	Pingeløkke	8	2n	Pometum
67	Guldborg	9	2n	Pometum
68	Guldborg Rød	9	2n	Pometum
80	Hillerslev Æble	10	2n	Pometum
81	Hillested Æble	10	2n	Pometum
235	Høje-Taastrup Æble	11	2n	Pometum
400	Rød Ananas	11	2n	Pometum
97	Ingrid Marie	12	2n	Pometum
234	Ingrid Marie 68-172	12	2n	Pometum
98	Karin Schneider (Rød Ingrid Marie)	12	2n	Pometum
440	James Grieve	13	2n	Pometum
442	James Grieve Rød	13	2n	Pometum
415	Casseler Reinet	14	2n	Pometum
104	Koldemosegaard	14	2n	Pometum
116	Maglemer	15	2n	Pometum
117	Maglemer Rød	15	2n	Pometum
128	Ninas Æble	16	2n	Pometum
185	Thoras Æble	16	2n	Pometum
438	Gul Richard	17	2n	Pometum
111	Kansleræble	17	2n	Pometum
89	Pigeon Hvid Sommer	17	2n	Pometum
139	Pigeon Hvid Sommer	17	2n	Pometum
142	Pigeon fra Juellinge	18	2n	Pometum
143	Pigeon fra Maribo	18	2n	Pometum
137	Almindelig Pigeon (Pigeon Rouge)	19	2n	Pometum
95	Pigeon Ildrød	19	2n	Pometum
140	Pigeon Ildrød	19	2n	Pometum
145	Pigeon Spejlsby	19	2n	Pometum
146	Pigeon Stribet	19	2n	Pometum
148	Prinsesse Anne Marie	20	2n	Pometum
149	Prinsesse Benedicte	20	2n	Pometum
402	Alfriston	21	2n	Pometum
158	Risskov Rambour	21	2n	Pometum
277	Lejle Pluk	22	2n	Pometum
159	Rolund	22	2n	Pometum
462	Sävstaholm	23	2n	Pometum
463	Sävstaholm Rød	23	2n	Pometum
169	Skovfoged	24	2n	Pometum
161	Skovfoged Wøldige	24	2n	Pometum
191	Udby Reinet	25	2n	Pometum
192	Udlejre Reinet	25	2n	Pometum
226	Stjerneæble nr. 1	26	2n	Pometum
230	Stjerneæble nr. 2	26	2n	Pometum
403	Allington	27	2n	Pometum
245	Herring Pippin	27	2n	Pometum
45	Frørups Æble	28	2n	Pometum
46	Fuhræble	28	2n	Pometum
77	Herfølge Voksæble	29	2n	Pometum
78	Herman	29	2n	Pometum
16	Bredæble	30	2n	Pometum
52	Fynsk udvalg VI	30	2n	Pometum
278	Bornholms Reinet	31	3n	Pometum
40	Femø Æble	31	3n	Pometum
86	Holstenhus	31	3n	Pometum
412	Blenheim	32	3n	Pometum
57	Gråmølleæble	32	3n	Pometum
407	Beauty of Kent	33	3n	Pometum
87	Hornbækæble	33	3n	Pometum
221	Virumgård	34	3n	Pometum
199	Ørdings Æble	34	3n	Pometum
14	Borgherre	35	3n	Pometum
99	Jarnak	35	3n	Pometum
265	Bananæble	36	3n	Pometum
51	Fynsk udvalg V	36	3n	Pometum
106	Langeland	36	3n	Pometum
50	Langelandsæble	36	3n	Pometum
241	Dyndegaardsæble	37	3n	Pometum
271	Dyndegaardsæble	37	3n	Pometum
83	Hjortholm	38	3n	Pometum
119	Marieæble fra Hjortholm	38	3n	Pometum
457	Ribston	39	3n	Pometum
458	Ribston Rød	39	3n	Pometum
484	Jonagold	40	3n	Pometum
474	Jonagored	40	3n	Pometum
408	Belle de Boskoop	41	3n	Pometum
409	Belle de Boskoop Rød	41	3n	Pometum
58	Gråsten Blodrød (Gravensteiner)	42	3n	Pometum
59	Gråsten Crimson (Gravensteiner)	42	3n	Pometum
207	Gråsten Duebjerg (Gravensteiner)	42	3n	Pometum
60	Gråsten Gul (Gravensteiner)	42	3n	Pometum
66	Gråsten Harritslev (Gravensteiner)	42	3n	Pometum
61	Gråsten Høvdinggård (Gravensteiner)	42	3n	Pometum
62	Gråsten Mørkerød (Gravensteiner)	42	3n	Pometum
284	Gråsten nr. 158 (Gravensteiner)	42	3n	Pometum
280	Gråsten nr. 280 (Gravensteiner)	42	3n	Pometum
63	Gråsten Ramløse (Gravensteiner)	42	3n	Pometum
64	Gråsten Rød (Gravensteiner)	42	3n	Pometum
248	Gråsten Rød (Gravensteiner)	42	3n	Pometum
253	Gråsten Skovgaard (Gravensteiner)	42	3n	Pometum
65	Gråsten Såbygård (Gravensteiner)	42	3n	Pometum
255	Sommergråsten (Gravensteiner)	42	3n	Pometum
401	Adams Pearmain	43	2n	Pometum
260	Andersæble	44	2n	Pometum
2	Annas Æble	45	2n	Pometum
3	Antonius	46	2n	Pometum
405	Aroma	47	2n	Pometum
4	Arreskov	48	2n	Pometum
274	Askeæble	49	2n	Pometum
5	Augustæble	50	2n	Pometum
6	Aunhusæble	51	2n	Pometum
236	Auroavej	52	2n	Pometum
7	Barritskov Madæble	53	2n	Pometum
406	Beauty of Bath	54	2n	Pometum
9	Bedstefars Æble	55	2n	Pometum
411	Bismarck	56	2n	Pometum
20	Bjerlevæble	57	2n	Pometum
10	Blangstedgård nr. 156	58	2n	Pometum
11	Blankholm	59	2n	Pometum
12	Bodil Neergaard	60	2n	Pometum
13	Bodils Æble	61	2n	Pometum
413	Boiken	62	2n	Pometum
15	Bredstedæble	63	2n	Pometum
19	Brændekilde	64	2n	Pometum
225	Brøndæble	65	2n	Pometum
244	Butteræble	66	2n	Pometum
22	Bøgelundsæble	67	2n	Pometum
23	Bøghs Citronæble	68	2n	Pometum
203	C. J. H. 12-32	69	2n	Pometum
204	C. J. H. 12-37	70	2n	Pometum
205	C. J. H. 14-20	71	2n	Pometum
206	C. J. H. 23-13	72	2n	Pometum
200	C. J. H. 6-18	73	2n	Pometum
202	C. J. H. 9-31	74	2n	Pometum
224	C. J. Hansen 1017	75	2n	Pometum
223	C. J. Hansen 603	76	2n	Pometum
25	Comtesse Johannes Æble	77	2n	Pometum
419	Cox´s Pomona	78	2n	Pometum
418	Cox´s type nr. I Halle	79	2n	Pometum
27	Dansk Rosenhæger	80	2n	Pometum
28	Dauglykkeæble	81	2n	Pometum
29	Degneæble	82	2n	Pometum
422	Delicious Rød	83	2n	Pometum
30	Diana	84	2n	Pometum
481	Discovery	85	2n	Pometum
31	Ditte Wiuff	86	2n	Pometum
32	Drejæble	87	2n	Pometum
33	Dronning Louise	88	2n	Pometum
425	Dumelow	89	2n	Pometum
471	Early Golden	90	2n	Pometum
426	Early Golden Russet	91	2n	Pometum
213	Edle Wendelborg	92	2n	Pometum
35	Elmelund	93	2n	Pometum
36	Else Lindstow	94	2n	Pometum
469	Elstar	95	2n	Pometum
39	Fejø Æble	96	2n	Pometum
214	Ferskenrødt Sommeræble	97	2n	Pometum
208	Filippa Anka	98	2n	Pometum
44	Fru Glahns Æble	99	2n	Pometum
298	Frøstrups sommeræble	100	2n	Pometum
49	Fynsk udvalg III	101	2n	Pometum
238	Fåborgæble	102	2n	Pometum
233	Fåremule	103	2n	Pometum
53	Glasæble	104	2n	Pometum
468	Gloster	105	2n	Pometum
54	Glostrup Guldreinette	106	2n	Pometum
472	Golden Delicious	107	2n	Pometum
269	Graneli	108	2n	Pometum
435	Granny Smith	109	2n	Pometum
55	Gravenfin	110	2n	Pometum
56	Grænseæble	111	2n	Pometum
237	Gråsten 69-438	112	2n	Pometum
282	Gråsten fra 1905	113	2n	Pometum
69	Guldspir	114	2n	Pometum
70	Guldæble	115	2n	Pometum
72	Hans Mathiesen	116	2n	Pometum
299	Harløseæble	117	2n	Louise de Bang, Denmark
74	Harreslev Æble	118	2n	Pometum
75	Helsingør Guldreinette	119	2n	Pometum
76	Henrik Jensens Æble	120	2n	Pometum
79	Herschendsgave	121	2n	Pometum
239	Hindbæræble	122	2n	Pometum
256	Holfisæble	123	2n	Pometum
85	Holmeæble	124	2n	Pometum
212	Hugonsæble	125	2n	Pometum
242	Hullegaardsæble	126	2n	Pometum
88	Hvidkilde Voksæble	127	2n	Pometum
216	Hyltofte Æble	128	2n	Pometum
90	Højbjerg Kalvil	129	2n	Pometum
91	Højbjerg Sommerkalvil	130	2n	Pometum
263	Hønseæble	131	2n	Pometum
92	Hørningsholm	132	2n	Pometum
93	Høve Reinet	133	2n	Pometum
94	Ildrød Eilstrup	134	2n	Pometum
96	Ingers Æble	135	2n	Pometum
232	Jacober	136	2n	Pometum
444	Jonathan	137	2n	Pometum
259	Julieæble	138	2n	Pometum
101	Jølbyæble	139	2n	Pometum
82	Karen Blixen	140	2n	Pometum
102	Kathrineæble	141	2n	Pometum
228	Kattehovedæble	142	2n	Pometum
447	Keswick Codlin	143	2n	Pometum
261	Kildebækæble	144	2n	Pometum
103	Knud Lunn	145	2n	Pometum
105	Kronprins Frederiks Taffelæble	146	2n	Pometum
220	Kundbyæble	147	2n	Pometum
227	Kyholm Reinette	148	2n	Pometum
47	Ladbyæble	149	2n	Pometum
108	Langt Rødt Hindbæræble	150	2n	Pometum
448	Laxton's Superb	151	2n	Pometum
479	Liné	152	2n	Pometum
109	Lise Legind Æble	153	2n	Pometum
450	Lord Derby	154	2n	Pometum
451	Lord Lambourne	155	2n	Pometum
452	Lord Suffield	156	2n	Pometum
110	Ludvigsens Æble	157	2n	Pometum
112	Lundbytorpæble	158	2n	Pometum
113	Lunds Doucin	159	2n	Pometum
114	Lyngbyæble	160	2n	Pometum
115	Løgæble	161	2n	Pometum
71	Låsbyæble	162	2n	Pometum
118	Maren Nis	163	2n	Pometum
120	Markussens Æble	164	2n	Pometum
121	Marselisborg Sommeræble	165	2n	Pometum
122	Martha	166	2n	Pometum
123	Mathilde Æble	167	2n	Pometum
229	Mikkel Peders Æble	168	2n	Pometum
124	Mormors Æble	169	2n	Pometum
240	Mosede Æble	170	2n	Pometum
249	Mølleskov	171	2n	Pometum
127	Niels Olsens Æble	172	2n	Pometum
129	Nonnetit Bastard	173	2n	Pometum
130	Nonnetit fra Als	174	2n	Pometum
294	Nonnetit fra Odstrup	175	2n	Pometum
217	Nybøllegaard	176	2n	Pometum
131	Nørregaardsæble	177	2n	Pometum
218	Ondrup Moseæble	178	2n	Pometum
132	Ondrup Sommeræble	179	2n	Pometum
133	Ormslevæble	180	2n	Pometum
134	Oudrupgaards Høstæble	181	2n	Pometum
135	Pederstrup	182	2n	Pometum
289	Pederstrup nr. 417	183	2n	Pometum
276	Per Jensker	184	2n	Pometum
151	Per Smeds Æble	185	2n	Pometum
136	Peter Hansens Æble	186	2n	Pometum
141	Pigeon Ildrød Dronningmølle	187	2n	Pometum
107	Pigeon Langeland Hvid	188	2n	Pometum
144	Pigeon Rød Vinter	189	2n	Pometum
477	Hvid Vinter Pigeon (Pigeon blanc)	190	2n	Pometum
147	Pilehaveæble	191	2n	Pometum
485	Prima	192	2n	Pometum
150	Prinsesse Margrethe	193	2n	Pometum
455	Prinz Albert von Preussen	194	2n	Pometum
296	Pundsæble	195	2n	Pometum
152	Purpurella	196	2n	Pometum
153	Pæregaards Æble	197	2n	Pometum
456	Queen	198	2n	Pometum
480	Rajka	199	2n	Pometum
154	Rasmus Hansens Æble	200	2n	Pometum
155	Rifbjerg Gylling	201	2n	Pometum
156	Rifbjerg Skarlagen Pearmain	202	2n	Pometum
157	Ringkloster Kammerjunker	203	2n	Pometum
486	Ritt Bjerregaard	204	2n	Pometum
160	Rosenholm	205	2n	Pometum
231	Rosenæble Broholm	206	2n	Pometum
287	Rød Nonnetit nr. 362 (Melonenapfel)	207	2n	Pometum
162	Rødby Æble	208	2n	Pometum
163	Rødhætte Æble	209	2n	Pometum
215	Rødt Æble Sorø	210	2n	Pometum
164	Signe Tillisch	211	2n	Pometum
166	Skarridsø Æble	212	2n	Pometum
168	Skensved Æble	213	2n	Pometum
267	Slamra	214	2n	Pometum
170	Slesvigsk Jordbæræble	215	2n	Pometum
171	Soesmark Æble	216	2n	Pometum
173	Sorøæble	217	2n	Pometum
174	Spilmoseæble	218	2n	Pometum
175	Spiseæble fra Vejle	219	2n	Pometum
266	Stenberg	220	2n	Pometum
176	Strandby Æble	221	2n	Pometum
177	Sukkertop fra Vaalse	222	2n	Pometum
178	Sukkeræble	223	2n	Pometum
460	Summerred	224	2n	Pometum
179	Svindingeæble	225	2n	Pometum
600	Sybergæble	226	2n	Karen Syberg, Denmark
181	Søde æbler fra Aalsrode	227	2n	Pometum
182	Sønderskov	228	2n	Pometum
183	Tagesminde Æble	229	2n	Pometum
184	Terndrup Æble	230	2n	Pometum
186	Thyrislund	231	2n	Pometum
464	Transparante Blanche	232	2n	Pometum
210	Tullebølleæble	233	2n	Pometum
188	Tyra Mathiesen	234	2n	Pometum
189	Tyregod Kalvil	235	2n	Pometum
252	Tyrrestrup	236	2n	Pometum
190	Tønnes	237	2n	Pometum
262	Uggerløseæble	238	2n	Pometum
219	Ulderupæble	239	2n	Pometum
264	Vindrueæble	240	2n	Pometum
195	Vinteræble fra Halskov	241	2n	Pometum
196	Vinteræble fra Marebæk	242	2n	Pometum
467	Wealthy Red	243	2n	Pometum
197	Ydunsæble	244	2n	Pometum
272	Yndbyæble	245	2n	Pometum
198	Ærøæble	246	2n	Pometum
222	Apple 207 Knuthenborg	247	3n	Pometum
8	Basnæsæble	248	3n	Pometum
414	Bramley	249	3n	Pometum
18	Brostrøm Guldreinette	250	3n	Pometum
201	C. J. H. 7-27	251	3n	Pometum
416	Coulon	252	3n	Pometum
37	Ernst Trier	253	3n	Pometum
38	Farum Æble	254	3n	Pometum
42	Flaskehalser	255	3n	Pometum
43	Flintinge	256	3n	Pometum
26	Gadeskovæble	257	3n	Pometum
73	Hans Wassard	258	3n	Pometum
478	Holsteiner Cox	259	3n	Pometum
487	Holsteiner Cox-compact	260	3n	Pometum
439	Husmoder	261	3n	Pometum
258	Maegårdsæble	262	3n	Pometum
250	Miang Æble	263	3n	Pometum
453	Mutsu	264	3n	Pometum
126	Niels Juul	265	3n	Pometum
165	Sildig Sandholt Æble	266	3n	Pometum
167	Skenkelsø Æble	267	3n	Pometum
172	Sofie Æble	268	3n	Pometum
180	Søbjergæble	269	3n	Pometum
193	Vallekilde Æble	270	3n	Pometum
257	Vintergråsten	271	3n	Pometum
1	Aabyæble	272	3n	Pometum
508	Malus sieversii KAZ 96 03-04 (USDA Pl 613983)	273	2n	Pometum
511	Malus sieversii KAZ 96 03-11 (USDA Pl 613954)	274	2n	Pometum
513	Malus sieversii KAZ 96 03-13 (USDA Pl 613956)	275	2n	Pometum
514	Malus sieversii KAZ 96 03-15 (USDA Pl 613987)	276	2n	Pometum
515	Malus sieversii KAZ 95 05-06 (USDA Pl 613970)	277	2n	Pometum
516	Malus sieversii KAZ 96 06-02 (USDA Pl 613989)	278	2n	Pometum
517	Malus sieversii KAZ 95 06-08 (USDA Pl 613972)	279	2n	Pometum
518	Malus sieversii KAZ 95 07-02 (USDA Pl 613989)	280	2n	Pometum
519	Malus sieversii KAZ 96 07-07 (USDA Pl 613958)	281	2n	Pometum
520	Malus sieversii KAZ 96 07-09 (USDA Pl 613995)	282	2n	Pometum
521	Malus sieversii KAZ 95 08-04 (USDA Pl 613975)	283	2n	Pometum
522	Malus sieversii KAZ 96 08-17 (USDA Pl 613999)	284	2n	Pometum
523	Malus sieversii KAZ 95 10-04 F (USDA Pl 613978)	285	2n	Pometum
524	Malus sieversii KAZ 95 10-01 L (USDA Pl 613977)	286	2n	Pometum
