# Supplementary material for: Population structure, relatedness and ploidy levels in an apple gene bank revealed through genotyping-by-sequencing
Source: PLoS One. 2018 Aug 15;13(8):e0201889. doi: 10.1371/journal.pone.0201889 (PMC6093671; doi:10.1371/journal.pone.0201889)
Supplement: S2 Table — (XLSX) [file pone.0201889.s002.xlsx]

## Sheet: Supp. File 2
Supplementary File 2. List of first-degree relationships revealed by 15 SSR markers (SSR) and genome-wide SNP markers (SNP). The 154 first-degree relationships were identified among 286 unique Malus domestica genotypes. Relationship indicated as: P - O, parent-offspring (accession 1 is parent; accession 2 is offspring); FS, full siblings; Un, exact relation unrevealed (e.g. unknown which cultivar…
Revealed by marker system			Accession 2		Accession 2	Relationship
		Acc. no.	Cultivar name	Acc. no.	Cultivar name
SSR	SNP	251	Vejløæble1	20	Bjerlevæble	Un
SSR	SNP	251	Vejløæble1	31	Ditte Wiuff	Un
SSR	SNP	251	Vejløæble1	215	Rødt Æble Sorø	Un
SSR	SNP	411	Bismarck	20	Bjerlevæble	P - O
SSR	SNP	246	Broholm	156	Rifbjerg Skarlagen Pearmain	P - O
SSR	SNP	23	Bøghs Citronæble	244	Butteræble	P - O
SSR	SNP	415	Casseler Reinet	149	Prinsesse Benedicte	P - O
SSR	SNP	415	Casseler Reinet	150	Prinsesse Margrethe	P - O
SSR	SNP	419	Cox´s Pomona	97	Ingrid Marie	P - O
SSR	SNP	419	Cox´s Pomona	175	Spiseæble fra Vejle	P - O
SSR	SNP	488	Cox's Orange	403	Allington	P - O
SSR	SNP	488	Cox's Orange	236	Auroavej	P - O
SSR	SNP	488	Cox's Orange	10	Blangstedgård nr. 156	P - O
SSR	SNP	488	Cox's Orange	418	Cox's type nr. I Halle	P - O
SSR	SNP	488	Cox's Orange	31	Ditte Wiuff	P - O
SSR	SNP	488	Cox's Orange	97	Ingrid Marie	P - O
SSR	SNP	488	Cox's Orange	440	James Grieve	P - O
SSR	SNP	488	Cox's Orange	259	Julieæble	P - O
SSR	SNP	488	Cox's Orange	82	Karen Blixen	P - O
SSR	SNP	488	Cox's Orange	227	Kyholm Reinette	P - O
SSR	SNP	488	Cox's Orange	448	Laxtons Superb	P - O
SSR	SNP	488	Cox's Orange	197	Ydunsæble	P - O
SSR	SNP	420	Danziger Kantæble	174	Spilmoseæble	P - O
SSR	SNP	422	Delicious Rød	471	Early Golden	Un
SSR	SNP	422	Delicious Rød	468	Gloster	P - O
SSR	SNP	35	Elmelund	19	Brændekilde	P - O
SSR	SNP	35	Elmelund	32	Drejæble	P - O
SSR	SNP	35	Elmelund	135	Pederstrup	P - O
SSR	SNP	35	Elmelund	154	Rasmus Hansens Æble	P - O
SSR	SNP	41	Filippa	405	Aroma	P - O
SSR	SNP	41	Filippa	10	Blangstedgård nr. 156	P - O
SSR	SNP	41	Filippa	15	Bredstedæble	P - O
SSR	SNP	41	Filippa	208	Filippa Anka	P - O
SSR	SNP	41	Filippa	299	Harløseæble	P - O
SSR	SNP	53	Glasæble	101	Jølbyæble	Un
SSR	SNP	53	Glasæble	109	Lise Legind Æble	Un
SSR	SNP	53	Glasæble	151	Per Smeds Æble	Un
SSR	SNP	472	Golden Delicious	469	Elstar	P - O
SSR	SNP	472	Golden Delicious	259	Julieæble	P - O
SSR	SNP	472	Golden Delicious	600	Sybergæble	P - O
SSR	SNP	97	Ingrid Marie	405	Aroma	P - O
SSR	SNP	97	Ingrid Marie	469	Elstar	P - O
SSR	SNP	97	Ingrid Marie	299	Harløseæble	P - O
SSR	SNP	440	James Grieve	225	Brøndæble	Un
SSR	SNP	440	James Grieve	200	C. J. H. 6-18	P - O
SSR	SNP	440	James Grieve	451	Lord Lambourne	P - O
SSR	SNP	444	Jonathan	467	Wealthy Red	Un
SSR	SNP	447	Keswick Codlin	69	Guldspir	P - O
SSR	SNP	447	Keswick Codlin	239	Hindbæræble	P - O
SSR	SNP	447	Keswick Codlin	452	Lord Suffield	Un
SSR	SNP	447	Keswick Codlin	171	Soesmark Æble	P - O
SSR	SNP	115	Løgæble	9	Bedstefars Æble	P - O
SSR	SNP	115	Løgæble	130	Nonnetit fra Als	P - O
SSR	SNP	116	Maglemer	236	Auroavej	P - O
SSR	SNP	116	Maglemer	225	Brøndæble	P - O
SSR	SNP	116	Maglemer	67	Guldborg	P - O
SSR	SNP	116	Maglemer	212	Hugonsæble	P - O
SSR	SNP	132	Ondrup Sommeræble	128	Ninas Æble	Un
SSR	SNP	218	Ondrup Moseæble	134	Oudrupgaards Høstæble	P - O
SSR	SNP	136	Peter Hansens Æble	239	Hindbæræble	Un
SSR	SNP	136	Peter Hansens Æble	103	Knud Lunn	Un
SSR	SNP	136	Peter Hansens Æble	452	Lord Suffield	Un
SSR	SNP	136	Peter Hansens Æble	128	Ninas Æble	Un
SSR	SNP	136	Peter Hansens Æble	456	Queen	Un
SSR	SNP	137	Pigeon rouge2	224	C. J. Hansen 1017	P - O
SSR	SNP	137	Pigeon rouge2	27	Dansk Rosenhæger	P - O
SSR	SNP	142	Pigeon fra Juellinge	67	Guldborg	Un
SSR	SNP	142	Pigeon fra Juellinge	249	Mølleskov	Un
SSR	SNP	477	Pigeon blanc3	12	Bodil Neergaard	P - O
SSR	SNP	477	Pigeon blanc3	23	Bøghs Citronæble	P - O
SSR	SNP	477	Pigeon blanc3	55	Gravenfin	P - O
SSR	SNP	477	Pigeon blanc3	88	Hvidkilde Voksæble	P - O
SSR	SNP	477	Pigeon blanc3	129	Nonnetit Bastard	P - O
SSR	SNP	477	Pigeon blanc3	131	Nørregaardsæble	P - O
SSR	SNP	477	Pigeon blanc3	132	Ondrup Sommeræble	P - O
SSR	SNP	477	Pigeon blanc3	107	Pigeon Langeland Hvid	P - O
SSR	SNP	477	Pigeon blanc3	157	Ringkloster Kammerjunker	P - O
SSR	SNP	477	Pigeon blanc3	400	Rød Ananas	P - O
SSR	SNP	477	Pigeon blanc3	177	Sukkertop fra Vaalse	P - O
SSR	SNP	477	Pigeon blanc3	137	Pigeon rouge2	Un
SSR	SNP	147	Pilehaveæble	82	Karen Blixen	P - O
SSR	SNP	157	Ringkloster Kammerjunker	198	Ærøæble	P - O
SSR	SNP	287	Melonenapfel4	9	Bedstefars Æble	P - O
SSR	SNP	287	Melonenapfel4	21	Bødkeræble	P - O
SSR	SNP	287	Melonenapfel4	33	Dronning Louise	P - O
SSR	SNP	287	Melonenapfel4	41	Filippa	P - O
SSR	SNP	287	Melonenapfel4	78	Herman	P - O
SSR	SNP	287	Melonenapfel4	120	Markussens Æble	P - O
SSR	SNP	287	Melonenapfel4	130	Nonnetit fra Als	P - O
SSR	SNP	164	Signe Tillisch	149	Prinsesse Benedicte	P - O
SSR	SNP	164	Signe Tillisch	150	Prinsesse Margrethe	P - O
SSR	SNP	169	Skovfoged	212	Hugonsæble	P - O
SSR	SNP	169	Skovfoged	175	Spiseæble fra Vejle	P - O
SSR	SNP	464	Transparante Blanche	3	Else Lindstow	P - O
SSR	SNP	464	Transparante Blanche	208	Filippa Anka	P - O
SSR	SNP	464	Transparante Blanche	262	Uggerløseæble	P - O
SSR		403	Allington	448	Laxton's Superb	Un
SSR		251	Vejløæble1	244	Butteræble	Un
SSR		251	Vejløæble1	218	Ondrup Moseæble	Un
SSR		2	Annas Æble	49	Fynsk udvalg III	Un
SSR		2	Annas Æble	155	Rifbjerg Gylling	Un
SSR		10	Blangstedgård nr. 156	33	Dronning Louise	Un
SSR		10	Blangstedgård nr. 156	448	Laxton's Superb	Un
SSR		246	Broholm	144	Pigeon Rød Vinter	Un
SSR		23	Bøghs Citronæble	88	Hvidkilde Voksæble	Un
SSR		202	C. J. H. 9-32	206	C. J. H. 23-13	Un
SSR		223	C. J. Hansen 603	224	C. J. Hansen 1017	Un
SSR		419	Cox´s Pomona	206	C. J. H. 23-13	P - O
SSR		419	Cox´s Pomona	202	C. J. H. 9-31	P - O
SSR		420	Danziger Kantæble	151	Per Smeds Æble	P - O
SSR		29	Degneæble	214	Ferskenrødt Sommeræble	Un
SSR		32	Drejæble	156	Rifbjerg Skarlagen Pearmain	Un
SSR		425	Dumelow	47	Ladbyæble	Un
SSR		472	Golden Delicious	203	C. J. H. 12-32	P - O
SSR		472	Golden Delicious	204	C. J. H. 12-37	P - O
SSR		435	Granny Smith	160	Rosenholm	Un
SSR		55	Gravenfin	13	Bodils Æble	Un
SSR		440	James Grieve	205	C. J. H. 14-20	Un
SSR		261	Kildebækæble	269	Graneli	Un
SSR		220	Kundbyæble	274	Askeæble	Un
SSR		124	Mormors Æble	479	Liné	Un
SSR		124	Mormors Æble	174	Spilmoseæble	Un
SSR		129	Nonnetit Bastard	133	Ormslevæble	Un
SSR		130	Nonnetit fra Als	276	Per Jensker	Un
SSR		137	Pigeon rouge2	107	Pigeon Langeland Hvid	P - O
SSR		147	Pilehaveæble	81	Hillested Æble	P - O
SSR		160	Rosenholm	451	Lord Lambourne	Un
	SNP	403	Allington	3	Antonius	Un
	SNP	260	Andersæble	170	Slesvigsk Jordbæræble	Un
	SNP	406	Beauty of Bath	25	Comtesse Johannes æble	Un
	SNP	488	Cox's Orange	36	Else Lindstow	Un
	SNP	406	Beauty of Bath	481	Discovery	P - O
	SNP	471	Early Golden	464	Transparante Blanche	Un
	SNP	469	Elstar	259	Julieæble	P - O
	SNP	299	Harløseæble	405	Aroma	FS
	SNP	97	Ingrid Marie	403	Allington	Un
	SNP	97	Ingrid Marie	227	Kyholm Reinette	Un
	SNP	440	James Grieve	204	C. J. H. 12-37	Un
	SNP	448	Laxtons Superb	3	Antonius	Un
	SNP	115	Løgæble	276	Per Jensker	Un
	SNP	129	Nonnetit Bastard	156	Rifbjerg Skarlagen Pearmain	Un
	SNP	130	Nonnetit fra Als	9	Bdstefars æble	Un
	SNP	217	Nyboellegaard	170	Slesvigsk Jordbæræble	Un
	SNP	137	Pigeon rouge2	223	C. J. Hansen 603	P - O
	SNP	137	Pigeon rouge2	112	Lundbytorpæble	P - O
	SNP	477	Pigeon blanc3	246	Broholm	P - O
	SNP	477	Pigeon blanc3	141	Pigeon Ildrød Dronningmølle	P - O
	SNP	477	Pigeon blanc3	144	Pigeon Rød Vinter	P - O
	SNP	150	Prinsesse Margrethe	149	Prinsesse Benedicte	FS
	SNP	400	Rød Ananas	262	Uggerløseæble	Un
	SNP	169	Skovfoged	215	Rødt æble Sorø	P - O
	SNP	176	Strandbyæble	413	Boiken	Un
	SNP	186	Thyrislund	170	Slesvigsk Jordbæræble	Un
	SNP	252	Tyrrestrup	91	Højbjerg Sommerkalvil	Un
1'Vejløæble' used here as the cultivar name for Clonal group 1 (Supp. File 1), even though it is unrevealed so far which cultivar name that is the correct for the genotype
2syn. 'Almindelig Pigeon', 'Almindelig rød Pigeon'
3syn. 'Hvid Vinter Pigeon', 'Pigeonnet blanc d'hiver'
4syn. e.g. 'Flaskeæble', 'Nonnetitte', 'Prinzen Apfel', 'Řehtáč soudkovitý', 'Rød Nonnetit nr. 362'
