# Supplementary material for: Population structure, relatedness and ploidy levels in an apple gene bank revealed through genotyping-by-sequencing
Source: PLoS One. 2018 Aug 15;13(8):e0201889. doi: 10.1371/journal.pone.0201889 (PMC6093671; doi:10.1371/journal.pone.0201889)
Supplement: S3 Table — (XLSX) [file pone.0201889.s003.xlsx]

## Sheet: supp_tabl_ssr_snp_pcs
Supplementary File 4. Positional information for SSR and SNP PCs 1 to 5 for 204 accessions, as visualized in Figure 4. Harvest time, year of origin, species and geographic origin are also listed.
acc_no	snp_PC1	snp_PC2	snp_PC3	snp_PC4	snp_PC5	ssr_PC1	ssr_PC2	ssr_PC3	ssr_PC4	ssr_PC5	harvest	year of origin	species	geographic origin
2	-19.3516	1.7678	-40.9176	-28.9492	-16.778	-1.68254	0.404131	0.506355	0.188087	-0.0495499	September	After 1900	domestica	Denmark
4	-30.6512	11.6861	-35.6688	-16.02	-64.0619	-1.93276	-1.13665	1.23225	-0.727127	-0.286849	September	1801 to 1900	domestica	Denmark
6	36.7178	-59.4054	16.0618	23.6058	-10.5852	-2.22173	-0.499146	1.05282	0.320605	0.0800089	September	Unknown	domestica	Denmark
7	47.985	-51.7964	1.93882	-5.77824	-13.5444	-0.659022	-0.776494	0.844731	-1.07146	1.13524	July/Aug	1801 to 1900	domestica	Denmark
11	-21.6802	21.2695	-22.9201	-11.1888	-24.4472	-0.744199	2.37869	0.975742	1.6994	-1.35593	September	Unknown	domestica	Denmark
13	-41.7944	12.8759	-14.9132	38.0388	-18.6653	-0.83106	-0.639828	0.455888	1.7919	-0.00251542	July/Aug	1801 to 1900	domestica	Denmark
19	-29.2514	13.2075	-31.4622	1.18793	-44.7084	-1.21624	-0.318924	0.378349	0.137215	0.626784	September	After 1900	domestica	Denmark
20	-25.9503	27.2222	5.60983	-21.7507	-24.7607	1.10484	1.0649	-1.4199	-1.51192	-3.15522	Unknown	Unknown	domestica	Denmark
22	32.604	-59.1028	-11.7543	-29.9688	-58.7725	-0.544978	-2.15536	-0.465163	-1.34205	-0.437362	September	Unknown	domestica	Denmark
25	-12.5588	7.16149	14.3199	-11.2524	21.3486	-0.135138	1.26889	-0.317583	2.54895	-2.16333	July/Aug	After 1900	domestica	Denmark
27	-31.6228	15.5937	-27.0759	4.23588	-13.2187	-2.07185	0.00174176	-0.113266	0.242097	-0.026575	September	1800 or before	domestica	Denmark
28	-38.4188	15.7058	-17.254	30.5571	-25.9984	-2.36863	-0.441042	0.597545	0.98723	0.564107	July/Aug	1801 to 1900	domestica	Denmark
29	-23.3696	46.9025	-5.20679	24.3515	-37.375	-0.116427	2.23327	-2.7526	-0.1988	-1.60673	July/Aug	1801 to 1900	domestica	Denmark
30	53.5039	-21.2181	42.124	-23.4941	-22.639	1.97719	5.56257	-5.46009	-4.63333	-5.28121	September	Unknown	domestica	Denmark
31	24.6353	-72.1683	23.3962	19.4625	-11.5406	-1.98735	-0.735903	0.24756	0.475498	0.135979	September	Unknown	domestica	Denmark
32	32.5783	-57.4025	-25.6401	-34.3836	-68.2154	-1.03348	-1.25828	0.871317	-1.50599	1.84375	July/Aug	After 1900	domestica	Denmark
33	-21.0256	-5.65237	1.38462	-2.91736	30.2922	-0.661385	-0.0614768	1.87875	0.367132	-0.939421	September	1801 to 1900	domestica	Denmark
35	-26.3053	10.8184	-37.3099	-4.35703	-50.0446	-1.57876	-1.09036	1.95832	-0.288179	1.784	September	1801 to 1900	domestica	Denmark
39	51.0146	-42.3849	3.85844	-4.78984	-29.8854	-0.698772	-1.59114	-0.319438	-0.321024	-1.31608	September	After 1900	domestica	Denmark
44	-44.605	-0.210196	-29.5302	16.1942	-53.2679	-2.0854	-2.72543	-0.578942	0.379547	-0.80396	September	1801 to 1900	domestica	Denmark
46	45.9753	-42.1364	0.870706	-22.4434	-2.90042	-1.10768	-0.278473	0.0433963	-3.23205	-1.52463	September	1800 or before	domestica	Denmark
49	-30.0261	17.1858	-38.2752	7.61173	-32.0867	-1.38598	1.03466	0.249127	2.51832	-0.920629	September	After 1900	domestica	Denmark
52	-27.1309	14.0411	-40.9091	-15.4176	-67.6636	-1.27659	-0.164325	-0.346865	-1.12915	-0.644487	September	After 1900	domestica	Denmark
53	-14.7043	12.2724	-35.7361	-2.51484	-25.4364	0.408216	3.62556	1.28911	-2.58766	2.20611	Unknown	Unknown	domestica	Denmark
54	45.6535	-56.0362	-7.72198	-0.887935	-8.16541	-0.900097	-0.0158966	-0.0652838	0.208793	0.395774	September	Unknown	domestica	Denmark
56	44.2982	-54.348	-3.37557	-8.63427	-12.0698	-0.776647	0.617775	1.36337	-0.127611	2.40786	July/Aug	After 1900	domestica	Denmark
67	-21.8009	18.308	-40.8759	10.7421	-3.28559	-0.895738	1.05455	0.901356	-0.341232	0.641063	July/Aug	1801 to 1900	domestica	Denmark
69	-43.3839	15.4288	14.8349	51.6246	-36.5466	-2.03064	-4.99284	-1.53568	-2.67608	2.17655	September	After 1900	domestica	Denmark
70	47.3561	-58.4885	-0.125255	-17.595	-17.5854	-0.257127	2.14763	-0.441401	-0.0763463	-0.985162	September	After 1900	domestica	Denmark
71	44.4238	-59.9312	2.24202	-4.92496	-4.67278	-1.51617	-1.12165	0.857342	1.61791	0.938264	Unknown	Unknown	domestica	Denmark
72	36.5267	-62.4283	16.3195	17.8729	-16.8847	-1.51566	-0.866541	0.560905	0.80065	-0.67946	Oct/Nov	1801 to 1900	domestica	Denmark
74	-18.5695	-0.679128	-15.9946	-2.6202	31.7271	-1.59238	0.208797	1.45023	0.38989	-0.932403	September	Unknown	domestica	Denmark
75	-22.8983	33.9985	-10.6895	6.8734	-28.022	-0.0766849	1.51188	-2.29775	0.611424	-3.04275	September	1800 or before	domestica	Denmark
76	-30.6163	12.3369	-30.835	1.43541	-32.1269	0.651971	-0.194774	1.44429	2.59061	-2.07685	September	1801 to 1900	domestica	Denmark
79	40.5497	-59.2259	-17.5941	-44.8828	-58.6781	0.233833	-1.28817	-1.01563	-0.0902393	1.75048	September	1801 to 1900	domestica	Denmark
85	-26.8015	17.7083	-26.6947	-3.20551	-35.7418	-1.31937	-0.866602	0.177851	-0.339513	0.539428	September	1801 to 1900	domestica	Denmark
90	-9.58711	0.353274	-12.3526	-20.5794	40.4449	-0.470542	0.8641	-0.98443	-0.728733	-0.157885	September	1801 to 1900	domestica	Denmark
91	-13.7063	33.1064	-13.1261	-4.20605	-28.5641	-0.229437	0.855558	-1.6284	-2.11803	1.32515	July/Aug	Unknown	domestica	Denmark
92	-3.08968	43.7902	-25.1965	-32.2742	-14.3033	2.24717	2.11443	4.20016	-2.03744	2.69883	July/Aug	Unknown	domestica	Denmark
93	-24.9286	45.6988	38.7033	-36.0226	-56.0917	0.456998	3.51431	-2.94653	-0.171673	-1.79743	September	1801 to 1900	domestica	Denmark
94	41.082	-63.5158	-4.51478	-9.06897	-17.8389	0.186618	-0.0692332	-0.0877652	-0.784448	-0.498514	Oct/Nov	Unknown	domestica	Denmark
96	-21.0511	-4.17246	-15.0915	-10.1648	25.9529	-1.94073	0.882894	1.91413	1.70726	0.530572	September	1801 to 1900	domestica	Denmark
101	26.3702	-30.4302	-10.9695	-13.45	-2.36602	0.238936	3.45569	-0.227193	-3.2224	1.66649	September	Unknown	domestica	Denmark
102	25.7367	-31.8891	-2.36478	-18.2552	-5.3772	-1.13376	-1.05164	-1.35685	-2.21284	1.02701	July/Aug	1801 to 1900	domestica	Denmark
103	3.12179	-30.1136	48.3573	22.0175	-5.74364	-0.986719	-1.51105	-2.27072	-0.554889	-1.20589	July/Aug	1801 to 1900	domestica	Denmark
105	-9.31169	2.75767	-17.1505	-17.4945	32.8443	-0.414865	0.474449	1.35677	0.746838	0.630978	September	After 1900	domestica	Denmark
108	-33.4547	-2.08182	5.66145	32.7337	-4.62037	-2.31583	-3.27991	0.130891	0.492198	1.37043	July/Aug	1800 or before	domestica	Denmark
109	28.4567	-21.9709	-7.74994	-15.2626	-0.698265	0.209145	2.73877	2.04757	-2.23421	1.55025	September	1801 to 1900	domestica	Denmark
110	22.2408	-23.8924	-7.08769	-26.7564	4.84848	0.0674029	-0.0353331	0.000624974	0.0199786	1.2506	September	Unknown	domestica	Denmark
112	-18.1136	34.8051	56.9568	-41.0181	13.0602	0.151156	3.71167	-4.60162	-0.790462	-1.06628	September	After 1900	domestica	Denmark
113	-18.7402	5.37825	5.81049	-2.40889	37.3909	-0.197845	1.12052	-2.90645	3.9733	-1.95667	Oct/Nov	After 1900	domestica	Denmark
114	-4.18088	45.8319	29.1297	-30.3251	-11.5822	1.2768	2.95281	-3.54579	-0.319005	-1.94688	September	After 1900	domestica	Denmark
115	-14.1993	20.3275	-39.0838	6.64934	-11.4532	-1.18839	0.503723	1.56839	2.19003	-0.59672	September	1800 or before	domestica	Denmark
117	18.9426	-21.0562	-18.6327	3.51961	24.7868	-0.726731	0.0218576	1.66654	-0.340876	1.37063	September	1801 to 1900	domestica	Denmark
118	11.1907	-32.5919	-19.6527	-10.5165	-5.01879	-0.383623	1.6809	1.76877	1.40871	1.01636	July/Aug	1800 or before	domestica	Denmark
120	-7.95119	5.12683	-20.5744	-25.0662	36.9095	0.00188593	0.844244	0.181098	0.833125	-0.583997	July/Aug	1800 or before	domestica	Denmark
121	-4.18066	9.78113	-12.452	-42.6951	36.6553	-0.281808	0.450543	-1.75201	-1.26044	-1.05747	July/Aug	1801 to 1900	domestica	Denmark
123	-12.6871	39.8258	37.5934	-38.817	-18.2635	0.631723	5.47349	-4.67631	-0.781592	-4.44315	September	After 1900	domestica	Denmark
124	-28.7701	-2.50601	-9.97706	11.2109	8.0019	-1.34121	-0.37544	1.05561	-0.00534934	-0.298272	September	Unknown	domestica	Denmark
125	19.2762	-16.9257	-17.1535	-23.0711	11.9897	-0.910278	-0.7847	1.88044	-1.15857	-0.341744	Unknown	Unknown	domestica	Denmark
127	11.6991	-33.5067	-1.9458	-0.535142	-8.12299	-1.51271	-0.426663	0.531786	1.16312	-1.32488	September	Unknown	domestica	Denmark
128	-18.3345	11.5672	52.0095	1.21288	35.1049	-0.66758	-0.150963	-1.38971	-1.2615	0.305253	September	1801 to 1900	domestica	Denmark
130	-18.5492	20.6227	-36.1636	-9.84818	0.326833	-1.24356	0.00930635	1.3259	1.60738	-1.10724	September	Unknown	domestica	Denmark
133	11.7811	-33.631	-24.7655	-38.6707	-43.8425	-0.508205	-2.31405	-0.0410888	-2.06202	0.25124	September	Unknown	domestica	Denmark
134	24.7887	-29.6214	0.241219	-17.2049	9.09207	-0.553209	0.114892	-0.855237	-0.0855862	-0.134184	July/Aug	1801 to 1900	domestica	Denmark
135	0.879435	-37.0708	-5.46852	4.23971	-12.814	-1.9827	-0.407803	1.74412	1.3006	-0.358485	September	1801 to 1900	domestica	Denmark
136	-25.515	-3.92123	70.0584	23.0012	19.377	-1.14592	-2.83484	-2.25813	-1.19023	-0.244421	July/Aug	Unknown	domestica	Denmark
143	6.66326	-31.8901	-16.1217	16.7833	17.7462	-0.769184	0.126634	-0.227657	1.40254	0.543655	September	Unknown	domestica	Denmark
147	-37.1352	-12.4703	-4.64672	36.33	-1.02965	-1.82704	-0.48506	1.08969	1.25509	-0.349104	Oct/Nov	1801 to 1900	domestica	Denmark
148	-21.8572	22.6487	34.3529	-7.17973	-22.5617	0.850965	2.61314	-2.73169	-0.771872	-2.27117	September	Unknown	domestica	Denmark
150	11.3286	-7.43521	53.9996	-17.4851	-24.5427	0.920926	1.91016	-4.80995	-1.39445	-2.92713	September	Unknown	domestica	Denmark
151	26.4325	-27.1502	-11.0847	-6.64965	0.631481	-0.0353106	1.68041	0.413884	-1.29579	1.828	September	Unknown	domestica	Denmark
152	-16.2873	23.8891	2.84231	3.54484	-11.3436	-0.523252	0.852329	-0.512767	0.374593	-0.326504	September	Unknown	domestica	Denmark
153	-5.96011	8.65944	-15.5918	-21.2677	34.245	1.37215	6.24944	1.24034	2.1939	1.51217	September	1800 or before	domestica	Denmark
154	-28.2334	-6.92559	-32.8412	3.82339	-13.8185	-1.42739	-2.03327	2.59757	-0.160317	2.02465	September	Unknown	domestica	Denmark
155	-25.1165	-0.577243	-35.5867	-24.4202	-49.7586	-1.60231	-0.83886	-1.00008	-1.14758	0.747137	July/Aug	1801 to 1900	domestica	Denmark
156	-30.8486	-1.52541	-22.094	-8.12635	-35.7798	-1.05465	0.24359	0.787478	0.510657	1.23215	September	After 1900	domestica	Denmark
159	8.47285	-34.2058	-7.38988	-7.45655	-1.65456	-0.0847232	0.11436	0.0399762	-1.00944	-2.38074	September	1801 to 1900	domestica	Denmark
160	-31.2025	0.925818	46.7604	31.7791	0.880244	0.0639496	-0.632179	-1.79182	1.04359	-0.0640095	September	1801 to 1900	domestica	Denmark
162	-8.93928	8.25829	-24.169	-9.08782	-7.21636	0.279386	0.349247	0.24698	-1.8235	-0.0206695	July/Aug	1801 to 1900	domestica	Denmark
163	-10.468	4.23105	-18.5921	-11.6152	-12.6268	-0.0703176	-0.477895	-0.161122	-0.593388	1.11623	July/Aug	After 1900	domestica	Denmark
164	-22.3368	35.1178	55.9329	-24.826	-31.4817	2.43728	1.12148	-6.74182	-2.00964	-1.04023	September	1801 to 1900	domestica	Denmark
166	14.7148	-30.9539	1.97924	-2.2326	4.95531	-1.24609	-1.18271	0.489882	1.5157	0.716092	September	1801 to 1900	domestica	Denmark
168	9.63987	-45.9486	-15.6067	10.5295	12.9219	-1.5378	-1.88336	1.22556	0.429861	0.57936	July/Aug	1800 or before	domestica	Denmark
169	-12.1959	-3.50928	-9.33365	3.41603	52.6446	-2.20156	-0.388861	3.47539	1.28268	3.50372	July/Aug	1801 to 1900	domestica	Denmark
170	-32.8636	-3.26547	-2.33808	45.058	5.39104	-1.32482	1.57005	1.76544	4.89542	0.0929996	July/Aug	1800 or before	domestica	Denmark
171	-33.6891	3.05903	29.3692	41.2177	-12.4741	-1.00444	-8.94404	-4.77304	-4.85218	2.32077	September	After 1900	domestica	Denmark
173	41.0952	2.73331	-8.18673	-40.1015	6.66196	-0.473153	-0.361426	6.73588	-10.3336	-1.24368	July/Aug	After 1900	domestica	Denmark
174	12.05	-23.4521	-1.79532	-3.29659	10.6784	-0.749961	0.425121	0.350226	0.383076	-0.696649	September	After 1900	domestica	Denmark
175	12.6643	-9.80806	45.4572	-21.127	11.1944	-0.701631	1.10571	-1.04301	0.791789	-1.03342	Oct/Nov	Unknown	domestica	Denmark
176	9.03933	-32.4139	-12.5708	12.7773	-0.661933	-1.07058	-1.81872	0.349471	1.65522	0.711446	Oct/Nov	Unknown	domestica	Denmark
178	-19.6001	6.61909	-28.8831	6.48217	4.40121	-0.509532	2.17039	1.49224	-0.0967268	1.63124	July/Aug	After 1900	domestica	Denmark
179	-23.5735	3.18901	-6.93066	15.9301	-2.73279	-1.47222	1.26881	1.68437	2.24502	1.02638	Oct/Nov	1801 to 1900	domestica	Denmark
181	27.0725	-25.0034	-1.37056	-6.40047	-3.04186	-0.859346	-0.545905	0.569421	-0.616207	0.822527	September	Unknown	domestica	Denmark
182	23.1273	-20.6962	-8.28183	-22.1595	4.30119	-0.802796	-1.42193	-0.0986675	0.320513	0.932472	July/Aug	1801 to 1900	domestica	Denmark
183	26.7566	2.57902	-4.36801	-12.9599	1.19461	0.56379	1.59877	-1.48129	0.322257	-0.291982	September	1801 to 1900	domestica	Denmark
184	39.8099	-6.79175	-3.59742	-36.7045	15.5072	-0.379654	-0.645697	1.02656	-0.344976	-0.441038	September	1801 to 1900	domestica	Denmark
186	-28.3637	0.893816	-0.0305979	39.5383	4.90025	-0.554536	0.575703	0.996931	1.03224	0.22934	September	After 1900	domestica	Denmark
187	-19.8853	3.3331	-39.6061	-17.4592	-14.461	-0.819289	-0.214643	0.832956	-0.0770399	-0.0649698	September	1801 to 1900	domestica	Denmark
188	-25.8447	3.18881	-9.52165	16.4772	-7.36361	-1.892	0.658036	-1.63696	-0.35302	-1.65313	September	1801 to 1900	domestica	Denmark
189	22.07	-24.5444	0.57212	2.85987	6.59663	-1.83674	-0.609183	0.369037	2.61622	-0.779292	September	1800 or before	domestica	Denmark
190	-24.358	-9.71149	1.84433	6.02504	37.876	-0.919157	1.05005	1.30088	1.60715	-0.0505653	Oct/Nov	1801 to 1900	domestica	Denmark
191	-10.2865	3.91392	-3.81099	-4.79673	31.7712	-1.07254	-0.694862	0.964245	0.48154	-0.67529	July/Aug	After 1900	domestica	Denmark
195	-15.1942	-8.70703	-10.1824	6.95865	10.7865	-1.75333	-0.0999643	2.0358	1.12766	-0.527442	Oct/Nov	1800 or before	domestica	Denmark
196	-17.2097	-12.4716	-6.01588	27.0404	17.623	-2.13628	-3.17136	-0.352508	0.379373	-0.454298	Oct/Nov	After 1900	domestica	Denmark
198	-11.6418	38.2045	62.4226	-51.919	12.3723	-0.610015	1.70217	-2.47095	-0.469241	-1.07695	September	After 1900	domestica	Denmark
208	0.535341	20.2416	-8.39563	-33.9884	19.7325	0.243333	1.17469	2.86289	-3.36818	-0.797566	September	Unknown	domestica	Denmark
210	-23.4572	-8.83901	20.2972	25.0891	7.67302	-1.26834	-0.558559	1.06851	-0.795573	0.368915	Unknown	Unknown	domestica	Denmark
212	-0.971414	-7.16706	-12.8505	10.5895	46.1282	-0.96615	0.0234797	2.04649	0.161706	2.73692	July/Aug	Unknown	domestica	Denmark
213	14.5757	26.8804	-16.3013	-32.5268	19.4022	-0.051129	0.640363	0.970029	0.164927	-0.59932	July/Aug	Unknown	domestica	Denmark
214	-3.04478	19.4638	3.28932	9.26606	0.841487	-1.06654	1.59634	-2.04698	0.416057	-1.24016	July/Aug	1801 to 1900	domestica	Denmark
215	-15.8842	-7.29931	-5.92958	-4.42186	46.9017	-1.66205	-0.51981	2.84938	-0.373835	5.14409	Unknown	Unknown	domestica	Denmark
216	-8.1079	-0.257823	-13.9673	-19.5311	17.1276	-0.114014	1.06928	0.258878	0.205302	0.969641	July/Aug	After 1900	domestica	Denmark
217	-21.0248	-6.34585	0.265907	22.2652	20.7314	0.169437	0.0632143	0.0757624	2.66576	-0.592021	Oct/Nov	Unknown	domestica	Denmark
218	-1.28078	3.04502	-3.15738	-15.8887	19.5928	-0.157806	0.055021	0.174206	-0.458581	0.764571	Oct/Nov	1801 to 1900	domestica	Denmark
219	-3.44185	6.6861	-14.7669	-7.22177	21.8809	-1.13143	-0.595824	0.732697	0.0815749	0.0075806	September	1801 to 1900	domestica	Denmark
220	15.1869	22.1783	-10.5082	-52.2262	27.1522	0.331197	0.503411	1.6202	-2.30625	-0.00776384	July/Aug	After 1900	domestica	Denmark
223	-19.9614	1.38023	1.14984	11.6739	47.4798	-2.2844	0.97991	-0.169188	2.19551	0.222474	September	After 1900	domestica	Denmark
224	-19.6777	3.456	-1.47692	10.6624	41.7788	-2.11312	0.608225	0.330903	1.29151	0.689977	Oct/Nov	After 1900	domestica	Denmark
225	-19.4414	-6.54549	10.8228	17.7942	25.3303	-0.716107	0.135723	0.368244	0.126959	1.11197	Oct/Nov	1801 to 1900	domestica	Denmark
228	1.80409	-6.05289	-11.1484	0.281178	23.1498	-0.757491	1.68729	0.886162	0.221447	-0.27433	September	Unknown	domestica	Denmark
229	8.73751	1.85153	-8.56195	-22.873	17.7163	-0.348748	0.206594	1.75061	-0.468314	1.5151	Oct/Nov	After 1900	domestica	Denmark
230	4.1685	-2.51704	-10.7525	-14.5458	6.23623	-0.110735	-0.80559	0.51713	-0.761889	1.46006	Oct/Nov	After 1900	domestica	Denmark
231	-1.62706	6.99203	-5.97538	-19.7676	30.4827	0.572862	-0.915603	1.94223	0.139903	0.629201	September	1801 to 1900	domestica	Denmark
232	0.752734	17.5908	-5.63269	-30.3998	26.9346	0.650372	1.94226	1.1851	-1.63624	0.0383691	Oct/Nov	After 1900	domestica	Denmark
233	-22.9848	-11.1395	-1.4677	12.5748	17.5513	-2.01455	-1.00114	-1.72861	0.317961	-2.03774	Oct/Nov	Unknown	domestica	Denmark
234	-24.7835	-0.859797	55.4901	2.97726	7.22794	-0.495057	0.34647	-1.13625	0.373488	-1.67485	Oct/Nov	After 1900	domestica	Denmark
237	-10.1689	-9.91602	1.51288	14.8376	20.014	-0.125728	-2.8711	-1.61021	-1.0708	0.0128919	Oct/Nov	1801 to 1900	domestica	Denmark
238	-3.76167	-1.83292	-16.0578	4.29478	1.93303	-0.903079	-0.0293733	0.518003	1.89192	0.531985	Oct/Nov	Unknown	domestica	Denmark
239	-25.9122	-0.366592	48.1418	35.8191	0.0664653	-1.86147	-6.84233	-1.52484	-5.80663	0.708257	July/Aug	1801 to 1900	domestica	Denmark
240	-12.0179	6.43111	-9.4415	-6.09122	21.9857	-0.475867	0.317173	0.0807097	0.972682	2.09623	Unknown	Unknown	domestica	Denmark
242	3.78761	10.0703	-16.9209	-12.4733	25.6459	-0.442299	-0.934937	-0.229389	-0.467003	0.196798	Unknown	Unknown	domestica	Denmark
244	3.61259	-1.84007	-10.0297	-6.57796	15.5734	-1.48273	-0.630962	0.747069	-1.22472	0.655841	Unknown	Unknown	domestica	Denmark
249	-25.4116	-13.3873	-7.87583	22.2947	22.7076	-1.6292	-1.01473	0.144517	2.3255	0.161468	September	1801 to 1900	domestica	Denmark
252	7.0735	2.1878	-9.13016	-0.254511	6.15067	0.517587	-1.04078	2.0956	0.139884	2.20729	September	1801 to 1900	domestica	Denmark
256	-19.4705	-3.63103	-14.5366	-9.68308	7.49553	-1.74611	1.69613	0.60957	1.34619	0.875725	Unknown	Unknown	domestica	Denmark
260	-14.4544	-9.903	-7.46258	23.886	23.1923	-0.899937	-1.51429	0.0650109	0.174514	0.104528	Unknown	Unknown	domestica	Denmark
261	-19.0671	-18.9583	4.32569	24.9144	17.003	-1.42884	-0.310599	0.464495	2.12421	0.027878	Unknown	Unknown	domestica	Denmark
262	-4.10183	2.81832	-1.73204	-26.0496	12.2061	0.539812	2.18537	3.21723	-2.10913	0.241475	Unknown	Unknown	domestica	Denmark
263	3.86376	1.62481	-17.0726	-17.9053	28.2617	-0.278961	0.978401	3.06723	-0.142961	1.37827	Unknown	Unknown	domestica	Denmark
264	-12.8259	-2.37693	-11.2296	-12.7687	38.4001	-0.873216	0.0948255	1.71263	2.18565	-0.980792	Unknown	Unknown	domestica	Denmark
266	0.35359	13.1489	-19.4947	-10.2556	24.5863	-0.514328	0.582928	2.94618	0.17306	1.2937	Unknown	Unknown	domestica	Denmark
267	-18.9757	-7.74969	2.17647	-0.338934	16.6406	-0.515126	0.456607	0.0786911	0.72933	-0.806189	Unknown	Unknown	domestica	Denmark
268	0.996429	6.80565	1.75771	-6.359	17.3241	-0.962403	0.0361168	-1.01256	0.833385	-0.586146	Unknown	Unknown	domestica	Denmark
269	-10.6475	-7.48645	6.8769	20.2536	19.3297	-1.67789	-0.0857015	1.47879	2.8427	-0.211792	Unknown	Unknown	domestica	Denmark
272	4.51349	15.9764	-5.50151	-14.2291	38.0982	1.96486	1.4619	2.34576	-0.940197	1.63903	Unknown	Unknown	domestica	Denmark
274	-8.07313	4.15427	-16.585	-21.1964	29.6941	-0.638314	0.432773	1.57551	-1.07371	0.468203	Unknown	Unknown	domestica	Denmark
276	-0.420361	16.8919	-22.3279	-13.1978	12.9414	-1.19642	0.413928	0.129776	1.6202	-0.348695	Unknown	Unknown	domestica	Denmark
279	-10.1175	29.0826	75.9491	-20.0668	-21.3286	-0.250375	-3.15127	-5.92128	-4.16238	-0.319024	Unknown	Unknown	domestica	Denmark
282	-25.8332	-14.0959	-20.4358	-13.1325	-14.3227	-1.06765	-0.48626	0.359892	0.340474	-0.553346	Unknown	Unknown	domestica	Denmark
287	-13.1056	9.67063	-29.2261	-25.3613	39.0194	-0.825932	0.075624	2.34706	0.36341	-0.52749	Unknown	Unknown	domestica	Denmark
290	-18.3062	5.78591	-9.61599	23.5113	-14.5392	0.108662	-1.8517	-0.781602	3.49443	-2.08347	September	1801 to 1900	domestica	Denmark
295	-22.2955	-7.30979	-4.27256	7.07673	21.7522	-0.0332154	-0.361034	-0.22774	0.800066	0.862049	Unknown	Unknown	domestica	Denmark
296	-14.5264	39.4163	31.5019	-50.9477	-50.9316	0.64945	2.85858	-6.06457	-2.58031	-3.17272	Unknown	Unknown	domestica	Denmark
298	-36.1033	1.1499	-1.37164	47.2429	-7.22023	-2.10645	-0.666062	0.240801	1.38623	-0.188055	Unknown	Unknown	domestica	Denmark
401	-30.2965	-13.2626	6.15807	27.3606	27.5674	-1.67136	-0.369913	2.07687	2.6672	-0.408312	Oct/Nov	1801 to 1900	domestica	other
402	-23.6111	-8.19696	5.22957	8.13187	26.2234	-1.79907	-1.70335	0.0826597	-1.25442	0.340029	Oct/Nov	1801 to 1900	domestica	other
406	-37.8454	1.36144	9.15117	20.0947	-11.862	-0.381307	-0.842564	-1.77948	3.35696	-1.7443	July/Aug	1801 to 1900	domestica	other
411	-11.1586	36.1717	68.0452	-63.8579	3.20663	1.67702	2.48691	-5.07475	-1.70067	-3.50547	September	1801 to 1900	domestica	other
413	-30.6927	0.973081	-21.8564	20.1216	-8.21729	-0.53459	-0.204308	-0.0497847	1.55626	0.774513	Oct/Nov	1801 to 1900	domestica	other
415	-27.1612	4.4205	-2.60183	15.9675	-15.6787	-0.581791	-0.238708	-0.915612	1.33829	-1.77374	Unknown	1801 to 1900	domestica	other
419	-18.9129	26.4175	67.1189	-40.7067	11.1073	-0.262377	2.15535	-3.11203	0.0337898	-2.63514	September	1801 to 1900	domestica	other
420	0.500528	14.4695	-14.4336	-12.8674	41.3476	-0.993664	0.736414	0.987948	0.54945	0.330489	September	1800 or before	domestica	other
422	-29.5546	-1.66781	-20.9962	20.7705	-6.13705	-1.13673	0.638664	2.60187	0.539835	0.257659	Unknown	1801 to 1900	domestica	other
425	-30.1643	-3.62011	-10.6503	21.3455	-12.4676	-1.76629	-2.32711	0.153924	0.496813	0.638976	Oct/Nov	1801 to 1900	domestica	other
426	-13.2887	21.731	12.2956	13.6701	-8.37975	-0.65451	0.607031	1.1384	-3.27598	-2.0381	September	1801 to 1900	domestica	other
435	12.4792	-44.207	18.5415	5.67027	-1.31316	-0.894374	-0.793155	-1.25687	1.13948	-1.4216	Oct/Nov	1801 to 1900	domestica	other
444	-33.8094	-0.677985	1.79451	42.5912	-8.9289	-1.53109	-1.78923	-0.0899745	0.266042	-0.620179	Oct/Nov	1801 to 1900	domestica	other
447	-33.4249	8.28245	29.4418	50.2794	-21.6769	-1.97863	-10.6184	-3.86146	-6.3378	2.71771	July/Aug	After 1900	domestica	other
450	10.9302	-36.7249	11.862	23.4269	-0.946239	-1.9117	1.00898	0.786599	1.5361	-1.75052	Oct/Nov	1801 to 1900	domestica	other
451	7.04443	-37.4429	69.7044	20.9898	-9.67588	-0.244412	0.470892	-3.59314	1.83681	-0.556559	September	After 1900	domestica	other
452	5.19789	-30.6832	61.0019	39.4553	-11.8069	-0.895415	-14.113	-7.76006	-3.49602	2.34672	July/Aug	1801 to 1900	domestica	other
455	-11.9947	31.5203	39.7105	-51.7375	8.11355	0.769771	4.2301	-5.72509	-0.743507	-2.79553	Unknown	1801 to 1900	domestica	other
456	-21.5456	40.8263	95.1635	-27.8298	-29.1361	0.133317	1.58309	-4.27152	-0.951293	-1.25045	September	1801 to 1900	domestica	other
460	28.7302	-33.1203	13.8009	24.0267	-2.24432	-1.19626	0.157053	1.09357	1.96871	0.199358	July/Aug	After 1900	domestica	other
462	48.7398	-9.57944	-0.789104	-40.9607	1.11228	1.25784	1.51886	1.40833	-1.12852	-2.99764	July/Aug	1801 to 1900	domestica	other
464	2.0222	40.492	-8.12348	-39.8485	-4.77285	2.2666	2.97595	4.45707	-8.57326	-2.30241	July/Aug	1800 or before	domestica	other
466	-12.6642	-1.81575	-12.9602	-12.4783	20.9673	-0.653342	1.10105	1.37545	-0.778201	-1.63908	Unknown	Unknown	domestica	other
467	-14.9283	20.7479	1.45459	13.7197	-12.2397	0.417691	1.30628	-0.0666303	-0.657291	-0.762952	Unknown	Unknown	domestica	other
468	-27.583	4.74629	-27.3114	12.2379	-3.24302	-0.8376	0.610724	1.38334	-0.123267	-1.42499	Oct/Nov	After 1900	domestica	other
471	27.3581	-17.6757	-6.79918	-17.3602	-1.04172	-1.07473	0.419633	2.41667	-1.17802	-0.306253	Unknown	After 1900	domestica	other
472	10.1842	-53.4884	13.3001	35.3434	-4.23863	-2.34929	-0.543209	2.25003	2.19325	0.0339947	Oct/Nov	After 1900	domestica	other
477	-45.8095	4.27208	3.57706	33.2326	3.45889	-2.50869	0.0793398	0.649689	2.26379	1.09357	Unknown	1800 or before	domestica	other
479	-20.0666	7.34611	-19.6569	-2.81419	-3.1581	-1.50305	-1.49734	0.513612	-0.0488535	0.424294	Unknown	Unknown	domestica	other
480	-31.4722	-10.8842	32.0816	41.1382	-10.0383	-1.6719	-0.864474	0.554784	1.39663	0.472244	Unknown	Unknown	domestica	other
481	-32.8572	11.1796	30.3877	13.0404	-20.5788	0.116295	1.20268	-2.62903	2.77553	-2.03431	July/Aug	After 1900	domestica	other
485	22.1122	-43.0037	21.7317	26.9779	-2.32884	-2.27901	-0.195984	1.29614	1.64732	-0.373393	Unknown	Unknown	domestica	other
486	23.0669	-26.5784	29.1603	14.6673	-0.309294	-0.594565	-0.472651	-0.512187	0.208261	0.940605	Unknown	After 1900	domestica	other
488	7.11967	-55.5037	39.0798	37.9328	2.76812	-1.83629	-0.377037	-0.702331	0.507537	-1.20996	September	1801 to 1900	domestica	other
508	117.062	60.5026	-2.07995	42.6442	-2.31538	8.48788	-2.96393	-1.86005	4.62034	0.363385	Unknown	Unknown	sieversii	sieversii
511	81.1603	89.2238	-20.5444	33.0097	27.4685	15.1023	-9.28726	-4.09493	12.7661	-2.20453	Unknown	Unknown	sieversii	sieversii
513	62.9683	89.9403	-27.9371	55.0414	-10.7523	10.1212	-0.576708	0.730011	2.00996	3.63764	Unknown	Unknown	sieversii	sieversii
514	47.5973	98.9178	35.9752	4.47673	-31.1523	9.07966	4.92147	-5.7085	-3.32372	3.11355	Unknown	Unknown	sieversii	sieversii
515	114.147	52.9322	-6.21821	43.5675	-7.97659	10.9341	0.302236	-0.521185	4.58154	4.62704	Unknown	Unknown	sieversii	sieversii
516	97.478	40.2487	0.538828	14.4102	-1.72753	8.69719	-0.768972	1.80337	-1.05449	3.12786	Unknown	Unknown	sieversii	sieversii
517	112.68	58.4204	-6.63441	41.2189	0.171332	7.94752	0.87128	2.68492	-1.17888	-1.34648	Unknown	Unknown	sieversii	sieversii
518	111.738	59.6648	-6.2702	37.1889	-3.20796	11.5237	1.63309	2.39463	-2.08136	6.4166	Unknown	Unknown	sieversii	sieversii
519	6.0884	31.4419	2.01493	-19.1674	24.6489	6.96559	2.71834	2.97081	-3.87046	7.1944	Unknown	Unknown	sieversii	sieversii
520	52.0453	80.4266	-10.9525	39.3315	-6.59712	10.5314	3.72039	-4.96885	-4.42232	9.71471	Unknown	Unknown	sieversii	sieversii
521	6.91207	35.2347	-18.5548	12.4639	-0.853835	3.92909	0.49203	1.08992	1.41531	0.352512	Unknown	Unknown	sieversii	sieversii
522	20.5725	-3.02173	55.8039	-38.6827	-21.5973	1.96202	3.60258	-4.49925	-0.0934827	-1.73087	Unknown	Unknown	sieversii	sieversii
523	99.1224	49.4445	1.77144	38.0822	1.75966	10.524	0.323227	-2.54287	3.72802	6.67587	Unknown	Unknown	sieversii	sieversii
524	115.052	60.2619	-5.74396	42.0494	-3.35569	19.3523	-7.90079	11.5381	-4.48887	-17.2731	Unknown	Unknown	sieversii	sieversii
600	11.6886	-44.5046	20.3596	29.6201	1.49492	-2.26343	0.76543	1.44771	2.68727	0.123091	Unknown	After 1900	domestica	Denmark
